# Supplementary material for: Long-term prognosis in patients with thymoma combined with myasthenia gravis: a propensity score-matching analysis
Source: Front Med (Lausanne). 2024 Jun 14;11:1407830. doi: 10.3389/fmed.2024.1407830 (PMC11211277; doi:10.3389/fmed.2024.1407830)
Supplement: Supplementary file 1 [file Table_1.xlsx]

## Sheet: Sheet1
	WHO	Tumor size	age	sex	symptom	MG	Surgical method (endoscopy/thoracotomy)	Masaoka stage	TNM stage	Complete excision (R0/ non-R0)	Operation time (min)	Intraoperative bleeding (ml)	Drainage time (days)	Postoperative hospital stay (days)	Postoperative adjuvant therapy (radiotherapy/chemotherapy)	recrudescence	Death	Follow-up period (month)	Endpoint (relapse/death)
A656470	B3	8.5	40	1	0	0	2	2	1	1	200	100	5	12	0	0	0	165	0
C357125	B1	7	46	2	0	0	2	2	1	1	152	200	5	10	0	1	0	46	1
C305107	AB	6	56	2	1	0	1	2	1	1	110	400	4	6	1	0	0	164	0
522029	B2	6	41	2	1	0	2	3	1	1	166	150	3	9	1	0	0	162	0
B730455	AB	15	59	2	0	0	1	3	1	1	145	100	2	6	0	0	0	162	0
C451160	AB	4.2	59	2	1	0	1	1	1	1	130	100	2	9	1	0	0	162	0
C464755	AB	14	62	2	1	0	2	1	1	1	191	100	3	9	1	1	0	79	1
C159342	B1	3	59	2	1	1	2	1	1	1	180	100	4	8	0	0	0	161	0
C290619	B2	8	65	2	1	0	2	2	1	1	140	200	3	9	0	0	0	160	0
C324982	AB	9	49	2	0	0	1	1	1	1	185	200	3	10	0	0	0	160	0
C391895	AB	4	57	1	0	0	1	1	1	1	160	50	3	10	1	0	0	160	0
C343377	B2	5	60	2	1	1	2	4	2	1	210	200	5	12	1	0	0	159	0
C577590	AB	4.5	46	1	0	0	1	1	1	1	250	150	5	15	1	0	0	158	0
C683178	AB	3	59	2	1	0	1	1	1	1	95	20	4	10	0	0	0	158	0
C379807	B1	4	61	2	0	0	1	1	1	1	100	50	3	8	0	0	0	158	0
C280877	AB	7	38	2	1	1	2	2	1	1	155	200	3	9	0	0	0	158	0
C473262	AB	3.5	40	2	1	1	2	2	1	1	180	200	5	11	0	0	0	157	0
C720713	B2	13	61	2	1	0	2	1	1	1	175	500	4	14	0	0	0	157	0
C662153	AB	6	62	2	1	1	1	4	1	1	165	100	5	7	0	0	0	156	0
C656733	B2	7	47	2	1	1	2	2	2	1	240	200	5	11	1	0	0	156	0
C650023	B2	5.5	46	1	0	0	2	1	1	1	185	300	2	15	1	0	0	156	0
C144525	AB	6	62	2	0	0	2	1	1	1	75	100	5	8	1	0	0	154	0
C821156	AB	7.5	48	2	0	0	1	2	1	1	115	50	5	7	0	0	0	153	0
C877009	AB	5	47	1	1	0	2	1	1	1	183	100	5	18	0	0	0	152	0
C812355	AB	4	54	2	1	0	2	1	1	1	132	200	3	12	0	0	0	151	0
C755933	B1	4	66	2	0	0	2	1	1	1	127	200	3	10	0	0	0	151	0
C755904	AB	5.5	71	2	0	0	1	1	1	1	95	100	5	7	0	0	0	150	0
C894776	B2	4	48	1	1	1	2	1	1	1	125	50	6	8	1	0	0	150	0
C779616	B2	5	66	1	0	0	1	1	1	1	150	50	2	7	0	0	0	150	0
C941769	B2	7.5	34	2	1	1	2	1	1	1	153	200	4	11	1	0	0	150	0
C962356	B2	6	66	1	1	0	2	3	1	1	220	100	5	13	1	0	0	149	0
C960472	B2	5	45	1	1	1	2	2	1	1	164	100	3	7	0	0	0	149	0
C949810	B1	5	37	1	0	0	1	1	1	1	80	100	5	7	0	0	0	149	0
C942814	AB	9	37	1	0	0	1	1	1	1	130	100	2	8	1	0	0	149	0
C993137	B1	6	67	2	0	0	1	1	1	1	85	100	2	8	0	0	0	148	0
D175177	B1	7	40	2	0	0	2	2	1	1	140	150	4	11	1	0	0	148	0
A919458	A	7	56	2	1	0	2	1	1	1	75	50	3	10	1	1	0	47	1
D467889	B1	2	24	2	1	1	2	1	1	1	145	150	2	8	0	0	0	147	0
D407522	B2	6	53	2	1	0	1	1	1	1	120	80	5	11	1	0	0	145	0
D398201	AB	6.5	43	2	1	0	2	1	1	1	105	100	3	11	0	0	0	144	0
D395671	B2	2.5	74	2	1	1	2	4	2	1	135	150	6	12	1	0	0	144	0
C888796	AB	3.3	53	1	0	0	1	2	1	1	170	150	5	8	0	0	0	144	0
D166164	B2	7.5	55	1	0	0	1	2	1	1	115	20	3	7	1	0	0	144	0
589333	B1	6	49	2	0	0	1	3	1	1	80	20	9	14	0	0	0	143	0
D407877	AB	9	52	1	0	0	1	1	1	1	75	100	5	7	0	0	0	143	0
D446245	B3	6	48	2	1	1	2	2	1	1	160	100	3	7	1	0	0	143	0
D247637	A	5	75	2	0	0	1	2	1	1	136	50	3	5	1	0	0	143	0
D247292	B3	6.5	52	2	0	0	1	2	1	1	95	30	5	7	0	0	0	143	0
D484450	B2	12	63	1	0	0	1	4	2	1	149	80	6	11	0	0	0	142	0
D404891	AB	4.5	56	1	0	0	1	2	1	1	170	50	3	4	0	0	0	142	0
D274079	B3	12	38	1	0	0	2	4	2	2	258	1000	5	15	1	0	0	142	0
D402103	B1	9	58	1	1	1	1	1	1	1	144	100	5	9	0	0	0	142	0
D403410	B2	4.5	49	2	1	1	2	1	1	1	100	100	5	10	0	0	0	141	0
D198041	AB	7.5	59	2	0	0	2	4	1	1	165	200	5	12	0	0	0	141	0
D195301	AB	6	41	1	0	0	2	4	1	1	185	150	3	9	1	0	0	141	0
A817119	A	5.5	39	1	0	0	1	1	1	1	110	50	8	12	0	0	0	140	0
725381	B1	6	67	1	1	1	2	4	1	1	160	200	3	5	0	0	0	140	0
D523084	B1	13	47	1	1	1	2	1	1	1	170	100	6	9	1	0	0	140	0
D111501	AB	5.6	66	1	1	0	2	2	1	1	180	100	9	14	1	0	0	140	0
D518448	AB	5.5	50	1	1	0	2	1	1	1	150	150	9	13	1	0	0	140	0
D517598	AB	10	47	2	1	0	1	2	1	1	100	100	4	8	1	0	0	140	0
D533489	AB	13	61	1	1	0	2	2	1	1	130	200	5	12	1	0	0	140	0
D509234	B1	7	54	2	1	1	2	4	2	1	195	100	6	11	0	0	0	139	0
D564268	B2	9	55	1	1	0	2	4	3	2	300	300	4	9	1	0	0	139	0
D554700	B1	5.5	50	2	0	0	2	1	1	1	110	150	5	9	1	0	0	139	0
D594930	B2	7.5	59	2	1	1	2	1	1	1	150	200	7	12	0	0	0	138	0
Y0069734	B1	7	58	2	0	0	1	1	1	1	110	50	5	10	0	0	0	138	0
D966733	AB	5	64	2	1	0	1	2	1	1	150	100	5	10	1	0	0	138	0
921548	AB	8	54	2	1	0	1	2	1	1	135	200	5	7	1	0	0	138	0
921758	AB	2.5	63	2	0	0	2	3	1	1	150	100	3	11	1	0	1	88	1
D755830	B2	5	35	2	0	0	2	3	1	1	80	10	2	9	1	0	0	137	0
C736608	B2	5.5	37	2	0	0	1	2	1	1	130	50	6	8	0	0	0	137	0
D641277	B1	5	64	2	1	1	2	4	2	2	325	100	5	10	0	0	0	137	0
D877050	AB	7	53	1	0	0	2	4	2	1	160	500	8	18	0	0	1	24	1
D724449	B2	4	55	2	1	1	2	1	1	1	180	600	6	21	1	0	1	100	1
D880026	B2	4.5	49	1	1	0	1	1	1	1	90	100	3	10	0	1	0	12	1
D953635	B1	5	48	1	0	0	1	1	1	1	140	100	3	7	0	0	0	135	0
F038778	B2	6	41	2	1	1	2	3	1	1	100	200	4	11	1	1	0	100	1
F038049	B2	12	59	1	0	0	1	4	2	1	120	100	5	10	1	0	0	135	0
F039948	B1	4	62	2	0	0	2	1	1	1	105	300	5	8	0	0	0	135	0
D891838	B2	8.5	49	2	1	1	2	1	1	1	185	300	7	9	0	0	0	135	0
D778673	B2	4	57	2	1	0	2	1	1	1	120	100	5	8	1	1	0	110	1
D854784	AB	8	44	2	0	0	2	2	1	1	140	150	4	9	0	0	0	134	0
D660078	AB	7	62	2	0	0	1	1	1	1	115	50	2	7	1	0	0	134	0
D661707	B2	6.5	38	2	0	0	2	1	1	1	120	50	6	9	0	0	0	134	0
D659123	AB	9	34	2	1	0	2	1	1	1	140	150	4	11	0	0	0	133	0
D689760	B2	6.5	52	2	0	0	2	2	1	1	120	100	6	7	1	0	0	133	0
D680552	B2	8	39	1	0	0	2	1	1	1	175	500	5	12	1	1	0	28	1
F158541	B2	3.5	55	2	1	1	1	2	1	1	110	20	3	8	1	0	0	132	0
D659592	A	0.5	76	2	1	0	2	1	1	1	110	100	5	8	0	0	0	132	0
Y0160233	B2	5	26	2	1	0	2	4	2	1	220	100	2	12	0	0	0	132	0
D513151	B2	9.5	28	2	0	0	2	1	1	1	95	100	5	7	1	1	0	108	1
F091816	AB	7	49	2	0	0	2	3	1	1	170	100	8	10	0	0	0	132	0
F167332	B2	5	40	2	1	1	2	4	3	2	150	100	5	8	1	0	0	131	0
F085409	B1	7	44	2	0	0	1	2	1	1	95	50	2	7	1	0	0	131	0
F152727	AB	2.8	47	2	1	0	1	1	1	1	100	100	3	7	0	0	0	131	0
D840905	B1	6.5	61	1	0	0	2	1	1	1	140	150	4	11	0	0	0	131	0
F062937	AB	9.5	35	1	0	0	2	1	1	1	105	50	5	9	1	0	0	130	0
F101942	B2	5.5	51	1	0	0	2	4	1	1	100	100	5	8	1	0	0	130	0
Y0204748	B2	8	55	1	0	0	2	2	1	1	130	100	3	8	0	0	0	130	0
A193217	B2	6.4	55	1	0	0	2	2	1	1	90	20	5	10	0	0	0	130	0
F190063	B2	7	50	1	0	0	2	1	1	1	130	300	5	9	1	0	0	129	0
F197377	B2	4.5	39	2	1	0	1	5	4	1	120	100	6	8	0	0	0	129	0
F507038	A	6	69	1	0	0	1	2	1	1	110	100	9	13	1	0	0	128	0
D827214	B2	8	36	1	1	1	2	4	2	1	265	200	9	22	1	0	0	128	0
Y0251554	B1	6	47	2	0	0	2	1	1	1	100	100	5	9	1	0	0	128	0
Y0249221	AB	7	39	2	1	1	1	1	1	1	150	200	5	9	0	0	0	127	0
F198074	AB	6	64	2	1	1	2	3	1	1	80	50	3	10	1	0	1	95	1
F127420	AB	9	57	1	0	0	1	2	1	1	140	100	5	12	1	0	0	125	0
F189274	B2	10	43	1	1	0	2	3	1	1	240	200	3	12	0	0	0	125	0
Y0294356	B1	3	39	1	1	0	1	1	1	1	175	20	5	9	0	0	0	125	0
F178589	AB	9.5	42	2	1	1	2	3	1	1	150	150	5	7	1	0	0	125	0
Y0312634	AB	6	61	1	0	0	1	3	1	1	140	100	4	9	1	0	0	124	0
F327415	AB	8	48	1	1	1	2	2	1	1	150	300	6	12	1	0	0	124	0
B510849	AB	7	42	2	0	0	1	2	1	1	150	100	5	9	1	0	0	124	0
B510849	AB	7	42	2	0	0	1	3	1	1	150	100	2	9	1	0	0	124	0
Y0343115	B2	6	54	1	0	0	2	1	1	1	120	150	6	9	0	0	0	123	0
F408800	AB	6.5	21	2	1	0	1	2	1	1	80	10	3	7	1	0	0	122	0
Y0308158	AB	14	54	1	0	0	2	1	1	1	130	200	7	8	0	0	0	121	0
F353996	B3	6	38	2	1	1	1	2	1	1	270	50	6	10	1	0	0	121	0
Y0447007	B1	7	50	2	1	0	1	3	1	1	70	20	3	6	1	0	0	121	0
F411768	AB	9.5	61	2	0	0	1	1	1	1	130	100	5	7	1	0	0	120	0
F444135	B2	7	48	2	0	0	1	1	1	1	110	10	2	5	1	0	0	119	0
F461695	A	7.5	66	1	0	0	1	2	1	1	90	50	5	6	1	0	0	118	0
B870245	AB	3	56	1	0	0	1	3	1	1	130	50	6	7	0	0	0	117	0
F464258	A	7	48	2	0	0	1	3	1	1	215	100	4	14	0	0	0	117	0
F485178	AB	12	49	1	0	0	2	2	1	1	130	200	6	7	0	0	0	117	0
F480291	AB	2.5	57	1	0	0	1	2	1	1	60	50	6	8	0	0	0	117	0
F489834	B2	5	42	2	1	1	2	4	2	1	125	100	5	7	1	0	0	117	0
F485016	B3	3.5	55	1	1	0	2	4	3	2	90	200	6	6	1	1	0	48	1
F362950	AB	12	62	1	0	0	2	1	1	1	160	400	8	10	0	0	0	116	0
F537861	B1	6.5	50	2	0	0	1	2	1	1	120	100	6	9	1	0	0	115	0
F494919	B1	6	62	2	0	0	2	3	1	1	123	200	5	17	1	0	0	115	0
Y0591484	B1	5	43	1	1	0	2	2	1	1	145	100	3	10	1	0	0	115	0
D913674	B2	7.5	53	1	1	0	2	1	1	1	162	200	2	6	0	0	0	115	0
F541482	B2	5	62	2	0	0	1	1	1	1	50	50	1	6	1	0	0	114	0
F571727	AB	3.5	31	2	0	0	1	2	1	1	148	100	3	8	0	0	0	114	0
Y0634038	B1	9	43	2	1	1	1	1	1	1	120	50	5	10	0	0	0	114	0
A053982	B2	6	48	1	0	0	2	2	1	1	170	100	5	11	0	0	0	114	0
D949804	B2	3	39	1	0	0	2	3	1	1	145	200	3	8	1	0	0	114	0
D948808	A	2.5	69	2	1	1	1	2	1	1	200	50	7	8	0	0	0	113	0
Y0680123	B2	10	53	1	1	1	2	2	1	1	172	200	3	11	1	1	0	24	1
F552866	B3	5	51	1	1	0	2	4	2	1	210	300	5	13	1	0	0	113	0
Y0661809	B1	2.7	52	2	0	0	1	1	1	1	128	50	2	7	0	0	0	113	0
F541532	B2	8	61	1	1	0	2	1	1	1	125	50	5	11	1	0	0	113	0
B501030	B1	4	58	2	1	0	2	2	1	1	105	100	3	6	0	0	0	113	0
Y0690661	AB	4.3	54	2	1	1	1	1	1	1	85	20	2	6	0	0	0	112	0
F673458	AB	6	55	1	0	0	2	2	1	1	124	100	4	6	1	0	0	112	0
Y0707164	AB	5.8	49	2	0	0	1	1	1	1	150	100	8	10	0	0	0	112	0
Y0715998	A	10	54	1	0	0	1	1	1	1	173	150	3	8	0	0	0	112	0
Y0712626	A	3.5	57	2	0	0	1	1	1	1	77	20	3	8	0	0	0	112	0
F509149	B1	9	41	1	0	0	1	4	2	1	75	20	5	7	1	0	0	111	0
F700376	B1	4	53	2	0	0	1	3	1	1	90	30	2	6	0	0	0	111	0
F665978	B3	5	51	2	0	0	2	4	2	1	155	50	3	7	0	0	0	111	0
F652094	AB	9.5	62	1	0	0	1	4	2	1	120	100	5	6	0	0	0	111	0
F681920	AB	4	70	2	0	0	1	4	2	1	137	50	5	6	0	0	0	111	0
Y0758021	AB	8	44	2	0	0	1	2	1	1	96	50	3	8	1	0	0	111	0
B047798	B1	2.5	59	2	0	0	1	1	1	1	90	50	2	8	1	0	0	111	0
F660715	AB	5.5	35	1	1	1	1	1	1	1	180	100	2	7	0	0	0	111	0
Y0769610	B2	8.5	37	2	1	0	1	1	1	1	93	50	2	7	1	0	0	111	0
F682425	AB	12	61	2	0	0	2	1	1	1	84	50	3	7	0	0	0	110	0
Y0770557	B2	4	52	1	1	1	1	3	1	1	228	50	2	5	0	0	0	110	0
F711620	AB	6	66	2	0	0	1	2	1	1	93	50	5	9	1	0	0	110	0
Y0813337	B3	8	43	2	1	0	2	4	2	1	182	200	6	9	1	0	0	109	0
Y0813372	B1	9	42	2	0	0	1	2	1	1	60	20	4	6	0	0	0	109	0
Y0825046	B1	3	39	1	1	1	1	2	1	1	190	50	4	7	0	0	0	109	0
F726705	A	5	67	1	0	0	1	1	1	1	70	20	6	7	0	0	0	108	0
F591780	A	6	68	1	0	0	1	1	1	1	112	200	4	10	0	0	0	108	0
F757954	AB	4.5	53	1	1	1	1	1	1	1	189	200	5	6	0	0	0	108	0
F753593	AB	13	46	1	0	0	2	2	1	1	188	200	6	14	1	0	0	107	0
Y0858294	B2	9	59	1	1	1	2	1	1	1	180	100	4	17	1	0	0	107	0
Y0906753	B2	5	56	1	1	1	1	2	1	1	190	100	6	7	1	0	0	107	0
C256619	B2	5.5	44	2	0	0	2	2	1	1	114	50	6	8	1	0	0	107	0
Y0922713	AB	7.3	37	2	0	0	2	4	3	2	166	200	3	9	1	0	0	107	0
F493303	B2	6	40	1	0	0	1	2	1	1	64	20	2	6	1	0	0	106	0
F784576	A	2	52	2	1	1	1	1	1	1	100	10	4	6	0	0	0	106	0
Y0943119	B2	8	45	1	0	0	2	2	1	1	145	100	4	10	0	0	0	106	0
Y0785824	B1	4.5	22	1	1	0	1	1	1	1	94	50	7	7	0	0	0	106	0
Y0926892	B1	8.5	57	1	0	0	2	1	1	1	120	100	6	8	0	0	0	106	0
Y0958157	A	5.5	72	1	0	0	1	2	1	1	68	10	5	6	0	0	1	84	1
Y0735513	B1	18	47	1	0	0	2	2	1	1	136	50	3	10	0	0	0	106	0
Y0951840	AB	4	48	1	1	1	1	2	1	1	180	100	5	7	0	0	0	106	0
602280	B1	4	76	1	0	0	1	1	1	1	135	50	10	12	0	0	0	105	0
F600540	AB	2.7	62	1	0	0	1	1	1	1	110	30	3	5	0	0	0	105	0
F015575	AB	1	49	1	0	0	2	1	1	1	101	100	5	6	1	0	0	105	0
Y0781986	AB	5	63	1	0	0	1	1	1	1	100	50	5	6	0	0	0	105	0
D918255	A	3.5	45	2	0	0	1	1	1	1	120	20	3	6	0	0	0	105	0
770499	AB	8	60	2	0	0	1	3	1	1	98	50	2	6	1	0	0	105	0
Y1035882	AB	4	62	1	0	0	1	1	1	1	50	5	3	4	1	0	0	104	0
Y1019388	AB	4	43	2	1	1	2	4	1	1	111	100	5	7	1	1	0	103	1
Y1051420	B2	2.6	34	1	1	0	2	4	3	2	170	50	7	8	0	0	0	104	0
F644066	B2	7	54	1	1	1	2	1	1	1	140	100	5	6	0	0	0	104	0
Y1057833	AB	8.5	46	1	0	0	1	1	1	1	122	50	2	4	1	0	0	103	0
D771079	AB	5	50	2	0	0	1	1	1	1	75	30	5	7	0	0	0	103	0
Y1061352	AB	8	52	2	0	0	2	2	1	1	133	200	9	14	1	0	0	103	0
Y0348634	B1	7	52	2	0	0	2	1	1	1	163	200	3	8	1	0	0	103	0
Y1107699	B1	10	12	2	1	0	1	2	1	1	121	50	4	5	1	0	0	103	0
Y1036918	B3	7.5	64	2	1	0	2	4	2	1	175	200	3	7	1	0	0	103	0
Y1136864	B3	5	44	2	1	1	1	4	2	1	115	20	5	8	1	0	0	102	0
Y1129817	A	7.5	38	2	0	0	1	1	1	1	65	50	3	4	0	0	0	102	0
Y1134835	B1	4.5	70	2	1	1	1	1	1	1	240	100	5	7	1	0	0	102	0
Y1162384	B2	9	43	1	0	0	1	1	1	1	100	50	3	5	1	0	0	102	0
Y1187430	AB	4	54	2	1	1	2	2	1	1	125	100	6	10	1	0	0	101	0
Y1236283	B3	7.5	53	1	1	0	2	2	1	1	130	200	6	9	0	0	0	101	0
Y1270452	AB	4.5	61	2	0	0	1	2	1	1	80	50	5	10	0	0	0	100	0
Y1188732	B2	5	46	1	0	0	1	4	1	1	145	50	6	7	0	0	0	100	0
Y1301219	B1	9	26	1	1	0	2	1	3	2	145	100	5	6	0	0	0	99	0
Y1288825	AB	7	50	2	0	0	1	4	1	1	110	50	5	14	0	0	0	99	0
Y1354819	B2	5	37	2	1	1	2	4	1	1	141	100	5	7	0	1	0	99	1
F596749	AB	3	63	1	1	1	2	1	1	1	144	100	5	9	1	0	0	99	0
Y1352687	B2	4	43	2	1	1	2	1	1	1	161	150	5	6	0	1	0	48	1
Y1349249	B1	8	14	2	0	0	2	4	2	1	159	100	7	8	0	0	0	99	0
Y1388043	B3	6.5	35	1	0	0	2	4	2	1	112	100	6	7	1	0	0	98	0
Y1424428	B1	3.5	51	2	1	1	1	1	1	1	129	50	4	5	0	0	0	98	0
Y1472471	A	1.5	50	1	0	0	1	1	1	1	75	100	4	7	0	0	0	98	0
Y1461361	AB	6	52	1	1	1	2	4	3	1	95	50	4	6	0	0	0	97	0
Y1455555	B1	17.5	36	1	0	0	2	4	2	1	144	300	6	14	1	0	0	97	0
F858582	B2	5	61	1	1	0	1	3	1	1	120	50	4	5	1	0	0	97	0
Y1502539	AB	14	58	1	0	0	1	1	1	1	120	50	3	5	1	0	0	97	0
Y1522317	AB	4	78	1	0	0	1	2	1	1	115	100	5	8	0	0	0	97	0
D542414	AB	3	51	1	0	0	1	2	1	1	70	20	2	6	0	0	0	97	0
Y1480038	B1	6	50	1	0	0	1	1	1	1	115	50	3	5	1	0	0	96	0
F962178	B1	5.5	45	1	0	0	1	1	1	1	104	20	3	6	1	0	0	96	0
Y1578263	B1	5.5	52	1	0	0	1	1	1	1	165	20	2	4	0	0	0	96	0
Y1582747	AB	3.5	71	1	0	0	1	4	2	1	81	10	4	4	0	0	0	96	0
F636401	B1	8	42	2	1	1	1	1	2	1	177	100	5	9	0	0	0	96	0
Y1601439	B1	5	57	2	1	1	1	4	1	1	150	20	5	7	1	1	0	95	1
Y1545550	B2	4.5	59	2	1	1	1	4	2	1	190	50	5	6	0	0	0	95	0
F110484	B2	5	43	2	0	0	2	2	1	1	165	200	4	6	0	0	0	95	0
Y0204431	A	5.5	63	2	0	0	2	1	1	1	168	200	5	8	1	0	0	94	0
Y1663004	B2	6	33	1	1	1	2	4	1	1	100	100	6	8	1	0	0	94	0
Y1684874	A	3.5	58	2	0	0	1	1	1	1	70	10	3	4	0	0	0	94	0
Y1681803	B1	8	17	2	1	1	1	1	1	1	85	20	8	11	0	0	0	94	0
B920742	AB	2.5	56	1	0	0	1	3	1	1	180	100	4	5	1	0	0	94	0
Y1708168	B1	5	73	1	0	0	1	3	1	1	130	50	4	6	0	0	0	94	0
Y1719418	AB	5	65	2	0	0	1	2	1	1	225	100	5	6	0	0	0	94	0
Y1723120	AB	6	64	1	0	0	1	2	1	1	120	50	5	6	1	1	0	61	1
Y1758393	AB	3	57	1	0	0	1	2	1	1	60	5	2	3	0	1	0	93	1
737188	AB	5	43	2	0	0	1	1	1	1	115	20	4	5	0	0	0	93	0
Y1803086	AB	9	53	1	1	0	1	2	1	1	85	20	3	4	0	0	0	92	0
Y1809799	AB	0.4	19	2	1	1	1	1	1	1	150	100	8	12	0	0	0	92	0
C748458	AB	4	51	2	0	0	1	1	1	1	88	30	4	5	0	0	0	92	0
y1808698	B1	4	55	1	1	1	2	1	1	1	90	50	6	7	1	1	0	66	1
F501893	AB	7	51	1	1	0	1	2	1	1	130	50	5	8	1	0	0	91	0
Y1846336	B2	5.5	21	1	1	1	2	4	2	1	178	50	6	12	1	0	1	60	1
y1827401	AB	12	49	1	0	0	1	2	1	1	155	200	4	5	1	0	0	91	0
F936384	AB	7	46	1	1	0	1	1	1	1	190	50	7	9	0	0	0	91	0
Y1904354	B3	9	52	2	1	0	2	3	1	1	291	100	5	8	1	0	0	90	0
Y1908272	B1	6	54	2	0	0	1	1	1	1	79	30	2	6	0	0	0	90	0
Y1922163	B1	3	55	2	0	0	2	2	1	1	95	20	2	5	1	0	0	90	0
F451135	B3	5	59	1	0	0	2	2	1	1	130	100	5	6	0	0	0	90	0
Y1937083	B1	8	59	1	1	0	1	1	1	1	190	100	5	6	0	0	0	89	0
A486213	A	3.5	44	2	1	0	1	2	1	1	155	100	5	8	0	0	0	89	0
F665873	AB	6.5	61	2	0	0	1	1	1	1	105	20	7	8	0	0	0	89	0
Y2018232	B1	7	28	1	1	1	2	4	1	1	157	100	5	8	0	0	0	89	0
F938362	B2	7	45	2	1	1	2	2	1	1	140	100	6	12	1	0	0	89	0
Y2049890	B3	7	26	2	0	0	2	2	1	1	140	150	4	6	1	0	0	88	0
Y1995192	A	9.5	61	1	0	0	1	2	1	1	75	50	3	4	0	0	0	88	0
Y2092529	B3	7	68	1	1	0	1	1	1	1	95	20	4	5	1	0	0	88	0
F952123	B1	3	59	2	0	0	1	3	1	1	143	20	3	7	1	0	0	87	0
Y2127143	AB	8.5	68	1	0	0	1	1	1	1	120	150	7	9	0	0	0	87	0
F957760	A	3	52	1	0	0	2	4	3	2	200	100	3	8	0	0	0	87	0
Y2201809	B2	7	36	1	0	0	1	1	1	1	130	20	4	5	0	0	0	86	0
B627011	AB	5.5	59	1	0	0	1	1	1	1	90	20	4	6	0	0	0	86	0
Y2252790	B2	2.5	63	2	1	1	2	3	1	1	70	100	11	12	0	0	0	85	0
F259702	B1	2	50	2	0	0	1	1	1	1	167	50	5	6	0	0	0	85	0
Y2281546	AB	5	44	1	0	0	1	3	1	1	85	50	5	6	0	0	0	85	0
Y2285987	B2	8.5	23	1	0	0	2	3	1	1	150	50	4	5	0	0	0	85	0
Y2290365	AB	9	49	1	0	0	1	1	1	1	49	10	5	6	0	0	0	85	0
Y2311271	B3	4	45	1	0	0	1	2	1	1	138	20	4	8	0	0	0	85	0
Y2309240	B2	8	25	1	0	0	2	4	1	1	173	100	13	19	1	0	0	84	0
Y2340044	AB	6	64	2	0	0	1	1	1	1	120	50	5	7	0	0	0	84	0
Y2322651	B2	4	36	1	1	1	2	2	1	1	145	100	7	11	0	0	0	84	0
F924780	B2	6.5	47	2	1	0	1	1	1	1	95	20	8	9	1	0	0	84	0
Y2374965	A	6.5	67	1	0	0	2	1	1	1	165	50	2	3	0	0	0	83	0
Y2350302	AB	12	44	2	0	0	1	1	1	1	75	5	3	6	0	0	0	83	0
Y2339555	B2	8	53	1	1	1	2	4	3	2	320	200	5	9	0	0	0	83	0
Y2378852	B1	10	27	1	1	1	2	4	3	2	210	50	16	20	1	1	0	36	1
F484788	B2	4.5	59	2	0	0	1	1	1	1	76	50	7	9	0	0	0	82	0
Y2414599	B3	5.5	67	1	0	0	1	4	2	1	128	50	4	7	1	1	0	12	1
Y2420477	AB	6.5	52	2	0	0	1	1	1	1	75	10	4	5	0	0	0	82	0
Y2378438	AB	5	47	1	1	1	2	2	1	1	110	200	7	8	1	0	0	82	0
Y2354443	AB	6.5	50	2	1	1	1	1	1	1	145	20	2	8	1	0	0	82	0
D111598	B3	4	65	2	1	0	2	4	2	2	275	800	8	15	0	0	0	82	0
Y1356614	AB	5.5	51	2	1	1	1	2	1	1	61	10	3	4	1	0	0	82	0
Y2472908	B1	5	53	2	1	0	2	2	1	1	170	100	9	12	1	0	0	82	0
Y2473462	B2	6	52	1	0	0	1	2	1	1	100	10	2	5	1	0	0	82	0
Y2430699	B1	7.5	30	1	0	0	1	1	1	1	108	100	3	4	0	0	0	81	0
Y2225815	B1	5.5	67	2	0	0	1	1	1	1	149	50	8	9	1	0	0	81	0
Y2515322	B2	6.5	43	2	1	0	1	1	1	1	115	20	5	6	1	0	0	81	0
Y2170515	B1	2.5	65	2	0	0	1	1	1	1	95	10	3	6	0	0	0	80	0
Y2529841	B2	5.5	43	1	0	0	2	5	4	1	145	200	17	18	1	0	0	80	0
D519692	B1	8.5	37	2	0	0	2	4	2	1	130	100	3	4	1	1	0	15	1
Y2578288	AB	14	41	1	0	0	1	2	1	1	160	400	6	7	0	0	0	79	0
Y2490981	AB	8	70	1	0	0	1	2	1	1	145	50	4	5	0	0	0	79	0
Y2512850	AB	7	24	2	0	0	1	1	1	1	75	50	2	4	0	0	0	79	0
Y2170475	B1	2.7	46	2	0	0	1	1	1	1	56	10	2	2	1	0	1	48	1
F721137	B2	7.5	48	2	1	1	2	4	2	1	145	100	4	5	0	0	0	79	0
Y2634205	AB	2	44	1	0	0	1	2	1	1	145	20	3	5	0	0	0	79	0
K0032942	B1	5.5	51	1	1	0	1	1	1	1	135	20	4	5	1	0	0	79	0
Y2658466	A	2.5	63	1	0	0	1	3	1	1	160	100	6	8	0	0	0	77	0
Y2702945	B2	8	26	2	0	0	2	4	2	1	190	100	2	5	1	0	0	77	0
Y2656470	AB	11	53	1	0	0	2	2	1	1	120	20	8	12	1	0	0	77	0
Y1614999	B3	7.5	53	2	0	0	1	4	2	1	227	100	4	5	1	1	0	19	1
Y2692240	AB	6.5	42	1	0	0	2	2	1	2	110	100	10	17	1	0	0	77	0
Y2698889	A	6	64	1	0	0	1	2	1	1	82	20	9	10	0	0	0	77	0
Y2725706	B2	10	60	2	0	0	2	3	1	1	138	100	6	8	1	1	0	42	1
K0081710	B2	7	45	1	1	0	1	1	1	1	60	10	3	4	1	0	0	76	0
Y2781324	B1	1.5	66	1	1	1	1	1	1	1	180	80	7	8	0	0	0	75	0
B699235	A	4	59	1	0	0	2	4	1	1	120	100	9	10	0	0	0	75	0
Y2756208	B1	4	73	2	0	0	1	4	1	1	110	20	3	4	1	0	0	75	0
Y2766943	AB	10	34	1	0	0	2	2	1	1	140	100	9	10	0	0	0	75	0
Y2824142	AB	3.5	47	1	0	0	1	1	1	1	155	10	4	5	0	0	0	75	0
Y2836792	B2	3.8	45	2	0	0	1	2	1	1	190	200	5	6	1	0	0	75	0
A872999	AB	6	54	1	0	0	2	1	1	1	205	50	6	8	0	0	0	74	0
G104970	B2	6	32	1	0	0	1	1	1	1	95	10	3	6	0	0	0	74	0
Y2877565	AB	5	54	1	0	0	1	1	1	1	145	50	5	8	0	0	0	74	0
D984533	B2	9	51	1	0	0	2	1	1	1	160	50	4	5	1	0	0	74	0
Y2860773	AB	7.5	53	2	0	0	1	2	1	1	75	50	4	5	1	0	0	74	0
Y2857518	B2	3.3	58	2	1	0	1	2	1	1	55	5	4	5	1	0	0	74	0
F366617	AB	2	66	2	0	0	1	1	1	1	50	5	2	3	0	0	0	74	0
B351530	B2	3.2	49	2	0	0	2	2	1	1	130	100	6	9	1	0	0	74	0
Y2870644	B2	10	45	1	0	0	2	3	1	1	190	200	5	7	1	1	0	47	1
Y2860947	B2	3	54	1	1	1	1	1	1	1	180	50	8	11	0	1	0	28	1
K0085762	AB	4	51	1	0	0	1	1	1	1	115	50	3	5	0	0	0	73	0
Y2874754	B2	7	52	1	0	0	1	4	2	2	140	100	5	8	1	1	0	33	1
Y2951334	B1	8.5	48	1	0	0	2	4	2	1	115	50	4	8	0	0	0	73	0
Y2764957	B2	4	47	2	1	1	1	1	1	1	155	50	14	15	0	0	0	73	0
K0122271	B2	3.3	28	2	0	0	2	4	1	1	195	150	5	6	0	0	0	73	0
Y2948208	AB	5.5	53	1	0	0	1	2	1	1	200	20	6	8	1	0	0	73	0
Y2995925	AB	8	54	1	0	0	2	1	1	1	105	200	15	21	0	0	0	72	0
Y2973141	B1	5.5	62	1	1	1	1	1	1	1	94	50	6	7	1	0	0	72	0
Y2968008	B1	8	50	1	0	0	1	1	1	1	70	10	3	4	0	0	0	72	0
Y3018482	B2	2.8	38	1	0	0	1	2	1	1	142	20	14	15	0	0	0	71	0
K0165261	B2	8	27	2	0	0	1	1	1	1	110	50	3	5	1	0	0	71	0
Y2227487	AB	3	38	1	0	0	1	1	1	1	145	20	3	4	0	0	0	71	0
Y3090922	AB	5	49	1	1	0	1	1	1	1	150	100	6	11	0	0	0	71	0
F926993	AB	10	65	1	0	0	1	1	1	1	175	50	5	6	0	0	0	70	0
Y3084566	A	3.5	68	1	0	0	1	1	1	1	80	20	3	4	0	0	0	70	0
Y3126610	AB	8	54	1	0	0	2	1	1	1	135	200	3	5	0	0	0	70	0
Y2992317	AB	4	48	1	0	0	1	1	1	1	70	10	3	4	0	0	0	70	0
A936299	B2	3.5	49	2	0	0	1	1	1	1	130	20	5	6	1	0	0	70	0
Y3060831	AB	5	41	1	1	1	1	1	1	1	140	50	3	4	0	0	0	69	0
K0191647	B2	3	34	2	1	1	1	2	2	1	95	20	4	8	1	0	0	69	0
D336472	A	7.5	52	1	0	0	2	2	1	1	230	150	3	10	0	0	0	69	0
Y3134632	AB	4.5	45	2	1	0	1	2	1	1	145	60	3	5	0	0	0	69	0
Y3139457	AB	5	37	1	1	1	2	1	1	1	205	50	6	14	0	0	1	36	1
G130008	B2	8	37	2	1	1	1	3	1	1	165	50	4	7	0	0	0	69	0
Y3182734	B1	5	65	1	0	0	1	1	1	1	80	20	2	3	1	0	0	69	0
Y3205635	AB	7	39	2	1	1	1	2	1	2	80	20	3	6	1	0	0	68	0
Y3231127	AB	5.5	41	1	1	1	1	1	1	1	140	50	4	5	0	0	0	68	0
K0214695	AB	5	60	2	0	0	1	1	1	1	50	20	3	4	0	0	0	67	0
Y2534175	B1	3	40	1	0	0	1	1	1	1	88	10	3	4	0	0	0	67	0
Y3281539	B3	4	40	1	0	0	1	3	1	1	181	20	6	7	1	0	0	67	0
Y3309735	AB	5	48	1	0	0	1	2	1	1	90	20	3	4	0	0	0	67	0
K0241747	B3	4.5	72	1	0	0	1	2	1	2	133	50	5	6	0	0	0	66	0
K0245187	AB	2	44	2	1	0	1	2	1	1	125	5	3	4	0	0	0	66	0
Y3360655	AB	7	63	1	1	1	1	2	1	1	135	100	3	4	1	0	0	66	0
Y1775145	B3	9	29	1	1	0	2	4	1	1	271	400	10	10	1	0	0	66	0
D360488	AB	8	66	2	0	0	1	2	1	1	130	50	6	8	0	0	0	65	0
A096536	B2	4	48	2	1	1	1	1	1	1	198	200	4	8	1	0	0	65	0
Y3378443	AB	2.5	47	1	1	0	1	1	1	1	120	80	3	4	0	0	0	65	0
Y3270615	AB	2.5	60	1	1	0	2	4	3	2	130	200	5	6	1	0	0	65	0
A348335	B1	5.5	68	1	0	0	1	1	1	1	175	50	4	5	0	0	0	64	0
920569	B2	8	46	1	1	0	2	4	2	1	135	200	4	6	0	0	0	64	0
Y3412720	B1	8.5	55	1	1	0	2	1	1	1	135	200	6	7	0	0	0	64	0
Y3426015	AB	6	57	2	1	0	2	1	1	1	122	50	3	5	0	0	0	64	0
Y3472674	AB	4.5	59	1	1	1	1	2	1	1	180	50	3	4	0	0	0	64	0
K0282085	B1	4.5	52	1	0	0	1	1	1	1	54	10	4	6	1	0	0	64	0
Y3431728	AB	5	54	2	0	0	1	2	1	1	105	10	6	8	0	0	0	64	0
Y3411564	B2	4.5	65	2	1	0	1	1	1	1	140	30	3	4	0	0	0	63	0
D235731	AB	3	63	1	0	0	1	3	1	1	93	10	2	3	0	0	0	63	0
Y3551578	B1	3	43	2	1	1	2	2	1	1	85	50	3	6	0	0	0	63	0
Y3593944	AB	3.5	63	1	0	0	1	1	1	1	37	10	2	5	0	0	0	62	0
Y3594680	AB	5.5	48	2	0	0	1	1	1	1	95	100	2	6	0	0	0	62	0
F547127	B1	7	82	2	0	0	1	1	1	1	135	20	3	4	0	0	0	61	0
Y3700642	B2	3.5	55	1	0	0	1	3	1	1	91	20	2	9	1	0	0	61	0
Y3711206	B3	3.5	58	1	1	1	1	3	1	1	119	10	2	3	1	0	0	61	0
Y3703913	AB	2.5	50	2	0	0	1	1	1	1	95	20	5	6	0	0	0	61	0
Y3711631	B1	6	34	1	0	0	1	1	1	1	75	10	2	4	1	0	0	60	0
Y3697931	A	7	80	1	0	0	1	4	3	2	186	300	9	10	1	0	0	60	0
Y3645958	AB	1.5	50	1	0	0	1	1	1	1	170	50	3	4	0	0	0	60	0
Y3814601	A	7	66	1	0	0	1	1	1	1	50	20	3	4	1	0	0	59	0
Y3817486	B1	12	46	1	0	0	2	1	1	1	140	100	5	8	1	0	0	59	0
B731665	B1	6	55	1	0	0	1	2	1	1	200	200	5	5	1	0	0	59	0
Y3629868	B2	4.5	56	2	0	0	2	1	1	1	85	100	3	3	1	0	0	59	0
Y3805190	B2	13.5	22	2	1	1	2	1	1	1	160	200	3	5	1	0	0	59	0
Y3866310	AB	9.5	44	1	0	0	1	2	1	1	78	50	3	4	0	0	0	59	0
Y0194632	AB	2.5	57	2	0	0	1	1	1	1	55	10	2	3	0	0	0	59	0
Y3737157	B3	3.4	30	1	0	0	1	1	1	1	140	20	4	5	1	0	0	58	0
Y3851356	B2	4.5	47	1	1	1	1	1	1	1	90	10	6	11	1	0	0	58	0
Y3761874	B2	6.5	65	2	1	1	1	1	1	1	110	20	4	5	0	0	0	58	0
G171412	AB	10	55	1	0	0	2	2	1	1	150	400	3	5	1	0	0	58	0
Y3076444	B2	12	37	2	0	0	1	4	2	1	191	50	6	7	1	1	0	17	1
Y3609426	B1	7	58	2	0	0	1	2	1	1	90	20	3	4	0	0	0	58	0
Y3855830	B2	16	46	2	0	0	2	4	3	2	130	100	4	5	1	1	0	53	1
Y0887475	B1	4	57	2	0	0	1	1	1	1	110	10	3	5	1	0	0	58	0
G194974	B2	4	29	2	1	1	1	1	1	1	92	20	3	4	1	0	0	57	0
Y3966007	AB	9	54	2	0	0	2	1	1	1	133	200	3	4	0	0	0	57	0
Y4007142	AB	9	45	1	1	1	2	3	1	1	90	100	5	6	0	0	0	57	0
Y4020695	B2	7	71	1	0	0	2	4	2	1	90	50	5	6	1	0	0	56	0
Y3989092	AB	5.2	50	1	1	1	1	3	1	1	250	80	4	5	1	0	0	56	0
Y4071346	AB	5.2	55	2	0	0	1	2	1	1	70	50	2	5	0	0	0	56	0
G133688	AB	3	73	1	0	0	1	3	1	1	85	10	3	4	0	0	0	55	0
Y1758704	B2	5.5	57	2	0	0	1	2	1	1	49	10	2	3	1	0	0	55	0
Y4066950	AB	5	66	1	0	0	1	3	1	1	85	50	4	5	0	0	0	55	0
A0031115	A	4	55	1	0	0	1	2	1	1	237	300	5	5	0	0	0	55	0
Y4110100	AB	12	48	2	0	0	2	1	1	1	140	100	3	7	0	0	0	55	0
Y4144999	B1	9	54	1	0	0	1	1	1	1	101	10	6	7	0	0	0	54	0
Y0027315	B2	3.5	62	1	0	0	1	1	1	1	90	20	3	4	1	0	0	54	0
Y4164046	AB	7	53	2	0	0	1	1	1	1	62	10	3	4	0	0	0	54	0
K0412634	B2	7	35	1	0	0	1	2	1	1	60	10	3	3	1	0	0	54	0
Y4187882	B1	4	38	2	0	0	1	2	1	1	85	10	2	3	1	0	0	54	0
Y2077515	AB	8	70	1	0	0	1	3	1	1	70	10	3	3	0	0	0	54	0
Y4190424	AB	6.5	67	2	1	0	1	3	1	1	56	20	3	3	0	0	0	54	0
Y4249641	AB	4.5	44	2	0	0	1	3	1	1	120	30	2	5	0	0	0	53	0
Y4071284	AB	3	47	1	0	0	1	3	1	1	85	20	2	2	0	0	0	53	0
Y4273047	AB	8	64	2	1	0	1	2	1	1	60	20	2	3	0	0	0	53	0
Y4245742	B1	9	28	1	0	0	2	4	1	1	110	50	5	6	1	0	0	53	0
Y4158262	B3	9	36	1	1	0	2	2	1	1	200	200	6	7	0	0	0	53	0
K0215163	A	8	65	1	0	0	1	3	1	1	60	20	3	4	0	0	0	52	0
Y4328847	B2	7	50	2	1	1	1	2	1	1	123	20	2	4	1	1	0	13	1
Y4314618	B2	6	32	1	1	1	1	2	1	1	130	20	3	3	1	0	0	52	0
Y2719306	AB	2	49	1	0	0	1	3	1	1	115	50	4	5	0	0	0	52	0
Y4370741	AB	4.5	60	2	0	0	1	1	1	1	75	20	2	2	0	0	0	52	0
Y4366871	B3	8	44	2	1	0	2	2	1	1	95	100	3	6	1	0	0	51	0
Y4325158	AB	4	55	2	1	0	1	2	1	1	115	20	1	2	0	0	0	51	0
Y2775208	AB	7	46	1	1	0	1	1	1	1	185	50	3	4	0	0	0	51	0
Y4376342	B1	3	27	2	1	1	2	3	1	1	108	100	3	10	1	0	0	51	0
Y4337021	B3	6	55	1	1	1	1	4	3	1	105	20	3	4	1	0	0	51	0
Y4336478	B2	5.5	20	1	1	0	1	1	1	1	100	10	1	1	1	0	0	51	0
K0467566	B1	6.5	23	2	0	0	2	2	1	1	132	50	2	4	0	0	0	50	0
Y2222086	AB	12	41	1	0	0	1	1	1	1	85	10	3	3	0	0	0	50	0
F700904	B2	8	25	2	1	0	2	3	1	2	133	20	3	5	0	0	0	50	0
Y2502168	AB	13	39	1	0	0	1	2	1	1	115	10	3	4	0	0	0	50	0
Y4569853	AB	10	56	1	0	0	1	3	1	1	105	10	1	2	0	0	0	50	0
G198488	B1	9.5	49	2	1	0	2	4	2	1	130	50	2	3	1	0	0	49	0
Y4573262	B2	5.5	56	1	0	0	1	2	1	1	90	10	3	4	1	0	0	49	0
Y1088361	B2	5	45	1	0	0	1	3	1	1	75	20	1	1	1	0	0	48	0
Y4682811	AB	4	56	2	0	0	1	1	1	1	95	20	2	3	0	0	0	47	0
Y4488634	A	3.5	51	2	1	0	1	1	1	1	80	30	2	3	1	0	0	47	0
Y4775132	AB	7	45	2	0	0	2	1	1	1	145	100	5	5	0	0	0	46	0
Y4154391	AB	5	44	1	0	0	1	1	1	1	50	5	2	2	0	0	0	46	0
Y4636669	AB	5	69	2	1	0	1	1	1	1	60	10	3	4	0	0	0	45	0
Y4817717	AB	5	34	1	1	0	1	1	1	1	120	20	2	3	0	0	0	42	0
Y5122611	B1	4	50	1	1	1	1	1	1	1	120	20	3	4	0	0	0	38	0
Y5212495	AB	5.5	57	1	0	0	1	1	1	1	115	10	10	33	0	0	0	37	0
F944417	B2	4	45	1	0	0	1	1	1	1	120	10	2	3	0	0	0	35	0
D383973	AB	2	58	1	0	0	1	1	1	1	113	100	2	4	0	0	0	35	0
F610867	B2	2.5	64	1	1	0	2	4	3	1	95	100	3	5	0	0	0	34	0
Y5358647	AB	8.5	52	1	0	0	2	1	1	1	160	50	4	5	0	0	0	34	0
Y5574166	B2	9.5	32	1	0	0	1	3	3	1	135	20	2	3	1	0	0	32	0
Y5519698	AB	7	60	2	0	0	2	2	1	1	149	50	5	7	0	0	0	31	0
Y2921893	B2	3.5	39	1	0	0	1	1	1	1	80	10	1	2	0	0	0	28	0
Y6043812	A	4.2	52	1	0	0	1	1	1	1	120	20	2	3	0	0	0	27	0
Y6234481	A	5.3	52	2	0	0	1	2	1	1	86	10	2	3	0	0	0	25	0
Y6336586	B2	7	16	2	1	1	2	1	1	1	198	100	2	10	1	0	0	24	0
Y6279627	AB	4	46	1	0	0	1	1	1	1	120	10	2	3	0	0	0	24	0
Y6343560	AB	6	51	2	0	0	1	1	1	1	120	50	2	3	0	0	0	23	0
Y6301548	AB	4.5	74	1	0	0	1	1	1	1	110	10	2	3	0	0	0	23	0
Y3835704	B3	4	47	1	1	0	2	4	1	1	240	200	5	6	1	0	0	59	0
D304176	B1	2	49	2	1	1	1	1	1	1	65	10	1	2	0	0	0	23	0
Y5049392	AB	6.5	47	2	0	0	2	2	3	1	139	100	3	4	0	0	0	23	0
Y6426653	B2	8	31	2	0	0	2	1	1	1	113	50	3	4	0	0	0	23	0
Y6384312	B1	1.5	54	1	0	0	1	1	1	1	60	50	2	3	0	0	0	22	0
Y6642952	B2	3.5	59	1	1	1	1	1	1	1	100	10	2	3	0	0	0	19	0
Y5102050	AB	5.5	51	1	1	1	1	1	1	1	145	10	1	2	0	0	0	19	0
Y6744168	B1	6.5	61	2	0	0	1	1	1	1	73	20	2	3	0	0	0	18	0
Y6756709	A	6	61	2	0	0	1	1	1	1	42	10	2	3	0	0	0	18	0
K0729002	B2	7	40	1	0	0	2	2	1	1	180	100	3	7	0	0	0	18	0
G176194	A	2.5	59	1	0	0	1	1	1	1	278	200	7	8	0	0	0	17	0
Y7014725	B2	1.5	46	2	0	0	1	1	1	1	60	20	1	2	0	0	0	14	0
Y6580141	B1	2	35	1	0	0	1	1	1	1	90	10	1	2	0	0	0	14	0
Y1336069	AB	3.5	78	1	0	0	1	2	1	1	60	10	2	3	0	0	0	14	0
Y7033368	AB	3.3	55	1	1	0	1	1	1	1	41	10	2	3	0	0	0	14	0
Y0864768	A	6	42	1	0	0	1	2	1	1	95	20	3	4	0	0	0	14	0
Y2077936	B3	3.5	70	1	0	0	2	3	1	1	220	100	3	4	0	0	0	13	0
498812	A	1.5	48	2	0	0	1	3	2	1	110	20	1	2	0	0	0	12	0
Y7234372	B2	3.5	51	1	1	1	2	1	1	1	124	50	3	7	1	0	0	11	0
Y7337347	B2	9	27	1	0	0	1	1	2	1	106	20	3	4	0	0	0	9	0
Y7339507	B2	7	56	2	0	0	2	3	2	1	109	50	5	6	0	0	0	9	0
Y7334500	AB	14.5	49	2	0	0	2	1	1	1	115	1300	5	6	0	0	0	8	0
Y6672085	B2	8	32	2	0	0	1	1	1	1	81	10	1	2	0	0	0	8	0
Y7350306	AB	3	63	2	1	0	1	1	1	1	145	10	4	5	0	0	0	8	0
Y7377383	AB	7	33	1	0	0	1	1	1	1	100	20	5	6	0	0	0	8	0
Y2612566	AB	8	47	2	0	0	1	1	1	1	85	10	2	3	0	0	0	7	0
Y7299441	AB	7.2	47	1	0	0	1	1	1	1	113	15	2	3	0	0	0	7	0
Y2638604	B2	4	59	2	1	0	1	2	1	1	120	20	2	3	0	0	0	7	0
Y7464873	B2	4	44	1	1	0	2	3	2	1	95	50	6	7	0	0	0	7	0
Y7446223	AB	7	48	1	0	0	1	1	1	1	130	10	2	3	0	0	0	7	0
Y7462940	B3	6.5	35	2	0	0	2	3	3	1	359	200	5	6	0	0	0	7	0
Y7508681	B2	6.5	50	2	0	0	1	1	1	1	75	20	2	3	0	0	0	6	0
Y7619365	AB	6	53	2	1	1	2	1	1	1	129	100	2	3	0	0	0	6	0
Y7527033	B2	6	66	2	0	0	1	1	1	1	150	20	3	4	0	0	0	6	0
Y7705271	AB	3.5	73	2	0	0	1	3	2	1	50	5	2	3	0	0	0	5	0
Y0572223	B2	1.7	56	2	0	0	1	1	1	1	60	10	2	3	0	0	0	5	0
F576548	B1	4	63	2	0	0	1	1	1	1	98	50	4	9	0	0	0	5	0
Y7703156	B2	4	40	2	0	0	2	3	3	1	138	50	3	4	0	0	0	5	0
Y7583907	B1	5.5	35	1	0	0	1	1	1	1	188	10	1	2	0	0	0	4	0
Y7765465	B1	7	53	1	0	0	1	1	1	1	50	10	2	3	0	0	0	4	0
K0511439	A	3.8	70	1	0	0	1	1	1	1	100	20	6	7	0	0	0	4	0
Y7924464	AB	13.5	61	2	1	0	1	1	1	1	65	20	2	3	0	0	0	4	0
Y7946408	B3	5.5	55	2	0	0	2	1	1	1	92	100	4	5	0	0	0	4	0
Y7961468	B1	7.5	36	1	0	0	2	1	1	1	105	50	4	5	0	0	0	3	0
Y8023674	B1	2.5	60	2	0	0	1	1	1	1	67	5	2	3	0	0	0	3	0
Y8050052	B2	5.5	65	1	0	0	1	1	1	1	125	50	2	3	0	0	0	2	0
Y7913476	B1	3.5	66	2	1	1	1	1	1	1	115	10	1	2	0	0	0	2	0
Y8156052	AB	2.8	33	2	0	0	1	2	1	1	95	10	2	3	0	0	0	2	0
Y5675075	B1	4	66	2	0	0	1	1	1	1	120	20	2	3	0	0	0	1	0

## Sheet: Sheet2
1
